# Supplementary material for: Identification of four biotypes in temporal lobe epilepsy via machine learning on brain images
Source: Nat Commun. 2024 Mar 12;15:2221. doi: 10.1038/s41467-024-46629-6 (PMC10933450; doi:10.1038/s41467-024-46629-6)
Supplement: Supplementary file 4 — Source data [file 41467_2024_46629_MOESM4_ESM.zip]

Archive with 9 entries (8 files):
- Source data/
- Source data/extended_figure1.xlsx
- Source data/extended_figure2.xlsx
- Source data/extended_figure3.xlsx
- Source data/extended_figure4.xlsx
- Source data/extended_figure5.xlsx
- Source data/figure1.xlsx
- Source data/figure2.xlsx
- Source data/figure3.xlsx
