# Supplementary material for: Identification of four biotypes in temporal lobe epilepsy via machine learning on brain images
Source: Nat Commun. 2024 Mar 12;15:2221. doi: 10.1038/s41467-024-46629-6 (PMC10933450; doi:10.1038/s41467-024-46629-6)
Supplement: Supplementary file 4 — Source data [file 41467_2024_46629_MOESM4_ESM.zip › Source data/extended_figure1.xlsx]

## Sheet: Sheet1
			Left Amygdala		Right Amygdala
			mean	standard error	mean	standard error
		Subtype1	0.58845	0.163875	-0.45091	0.107698
		Subtype2	-0.32671	0.12593	0.53904	0.09503
		Subtype3	-0.69373	0.200954	-0.63976	0.161162
		Subtype4	-1.44644	0.189584	-1.32504	0.179072
