# Supplementary material for: Identification of four biotypes in temporal lobe epilepsy via machine learning on brain images
Source: Nat Commun. 2024 Mar 12;15:2221. doi: 10.1038/s41467-024-46629-6 (PMC10933450; doi:10.1038/s41467-024-46629-6)
Supplement: Supplementary file 4 — Source data [file 41467_2024_46629_MOESM4_ESM.zip › Source data/extended_figure2.xlsx]

## Sheet: Sheet1
	T values										P values
Region	g1 vs. g2	g1 vs. g3	g1 vs. g4	g2 vs. g3	g2 vs. g4	g3 vs. g4	g1 vs. HC	g2 vs. HC	g3 vs. HC	g4 vs. HC	g1 vs. g2	g1 vs. g3	g1 vs. g4	g2 vs. g3	g2 vs. g4	g3 vs. g4	g1 vs. HC	g2 vs. HC	g3 vs. HC	g4 vs. HC
Right_bankssts	-3.0023	-7.01421	1.29685	-3.73458	3.79916	7.9131	-3.66389	0.794853	6.75944	-4.77374	0.00302839	1.32328e-10	0.196817	0.000265353	0.000202679	4.33664e-12	0.000433817	0.42838	4.06168e-08	1.33891e-05
Right_caudalanteriorcingulate	0.205043	-5.77237	2.03351	-5.35901	1.75604	7.39715	-4.27501	-4.54344	4.984	-6.07376	0.837751	5.90041e-08	0.0438904	3.04595e-07	0.0809034	5.24027e-11	5.02328e-05	1.40459e-05	1.24594e-05	1.15285e-07
Right_caudalmiddlefrontal	-2.90885	-9.39243	2.36924	-6.82956	5.01641	11.845	-3.22559	0.824076	10.8423	-6.23538	0.00404654	3.33067e-16	0.0191901	1.91764e-10	1.32942e-06	0	0.0017921	0.411648	1.78191e-13	6.27786e-08
Right_cuneus	-2.90992	-7.34798	0.712182	-4.57058	3.17166	7.14689	-5.99634	-1.80586	4.90441	-5.43874	0.00403322	2.36041e-11	0.477537	1.00055e-05	0.00180214	1.73019e-10	4.89575e-08	0.0736258	1.60488e-05	1.21968e-06
Right_entorhinal	-3.27005	-3.04117	1.82646	-0.551683	4.76832	4.36195	1.10075	6.12005	4.33813	-1.47328	0.00127021	0.00287619	0.0699111	0.581975	4.00652e-06	3.24357e-05	0.27415	1.41172e-08	9.4764e-05	0.146273
Right_fusiform	-3.09393	-10.0498	1.75299	-5.66988	4.15165	11.1267	-7.15131	-1.86413	7.95145	-8.21085	0.00226382	0	0.0817931	6.98821e-08	5.23843e-05	0	2.93906e-10	0.0649227	9.1998e-10	3.48213e-11
Right_inferiorparietal	-3.78525	-10.6031	3.12435	-6.02542	5.97996	11.3686	-5.17522	0.57829	10.4166	-7.11041	0.000204034	0	0.00216649	1.22217e-08	1.30384e-08	0	1.5278e-06	0.564229	5.8753e-13	2.27367e-09
Right_inferiortemporal	-4.02555	-10.3723	0.909605	-5.79109	4.20839	9.75759	-5.80649	0.30616	9.24571	-5.30815	8.11853e-05	0	0.364594	3.88366e-08	4.17918e-05	4.44089e-16	1.10398e-07	0.760051	1.76327e-11	1.9664e-06
Right_isthmuscingulate	-1.71606	-6.98845	1.98883	-4.61407	3.23371	8.02092	-4.09355	-1.29221	5.92608	-5.67113	0.0877308	1.50966e-10	0.0486697	8.3323e-06	0.0014712	2.56573e-12	9.72182e-05	0.198943	6.00438e-07	5.17726e-07
Right_lateraloccipital	-2.72625	-8.88713	3.05749	-5.20056	4.98365	10.1111	-4.64704	-0.311725	8.36361	-6.86113	0.00698641	6.10623e-15	0.0026744	6.32329e-07	1.54126e-06	1.11022e-16	1.236e-05	0.755829	2.55836e-10	5.8688e-09
Right_lateralorbitofrontal	-0.521441	-7.47789	2.15253	-6.37326	2.47052	8.43032	-4.26816	-3.38275	6.2812	-5.87898	0.602649	1.19721e-11	0.0330702	2.09591e-09	0.0144898	3.46168e-13	5.15147e-05	0.000989389	1.90202e-07	2.38998e-07
Right_lingual	-2.54992	-8.66802	1.04439	-4.84889	2.93851	7.71347	-6.49059	-1.67917	5.86936	-5.35143	0.0115392	2.02061e-14	0.298105	3.04098e-06	0.00376179	1.14205e-11	5.65929e-09	0.0959065	7.2145e-07	1.67907e-06
Right_medialorbitofrontal	-1.2491	-8.21002	1.63759	-6.07994	2.57821	9.66614	-5.34724	-3.25952	7.39442	-6.82228	0.213119	2.4325e-13	0.103753	9.30466e-09	0.0107893	7.77156e-16	7.56193e-07	0.00147831	5.32606e-09	6.80241e-09
Right_middletemporal	-4.41215	-9.25886	1.13461	-4.34502	4.72564	9.07996	-5.68762	1.05397	7.86392	-5.57166	1.68752e-05	7.77156e-16	0.258477	2.53547e-05	4.82527e-06	1.40998e-14	1.82762e-07	0.294163	1.20999e-09	7.47873e-07
Right_parahippocampal	-2.08596	-4.60861	0.427304	-3.02715	2.28138	4.67082	-4.06586	-1.34737	2.76269	-3.95413	0.0382765	9.92054e-06	0.669814	0.00290063	0.0237812	9.75635e-06	0.000107366	0.180579	0.00862014	0.000218013
Right_paracentral	-3.14549	-9.3989	3.59834	-5.67703	6.00785	11.8874	-3.86377	0.805397	10.127	-7.58138	0.00191635	3.33067e-16	0.000443349	6.75142e-08	1.13204e-08	0	0.000219012	0.422297	1.34037e-12	3.78799e-10
Right_parsopercularis	-1.71706	-8.83145	2.10418	-6.7096	3.53773	10.771	-3.40044	-0.959774	10.5132	-5.74501	0.0875484	8.21565e-15	0.0371501	3.62538e-10	0.000521942	0	0.0010317	0.339236	4.47087e-13	3.93591e-07
Right_parsorbitalis	-1.03701	-8.20133	1.20248	-7.05334	2.08797	8.38474	-1.86162	-0.434487	9.60152	-2.90239	0.301008	2.54907e-13	0.231209	5.76007e-11	0.0383092	4.32987e-13	0.0661534	0.664771	6.15685e-12	0.00528724
Right_parstriangularis	-1.16994	-9.61077	2.86175	-7.36298	3.64106	11.728	-2.81005	-1.00439	12.3131	-5.92105	0.243446	1.11022e-16	0.00486004	1.05885e-11	0.000361271	0	0.0061613	0.317355	3.44169e-15	2.04251e-07
Right_pericalcarine	-1.44018	-7.73537	1.464	-6.70719	2.75566	7.72512	-6.40111	-5.22758	6.31847	-6.05568	0.151412	3.08076e-12	0.145436	3.6717e-10	0.00650412	1.07943e-11	8.39718e-09	8.04967e-07	1.68595e-07	1.23379e-07
Right_postcentral	-2.37784	-8.27961	2.55476	-5.56316	4.45129	10.2229	-4.26005	-0.724622	7.65449	-6.99855	0.0183762	1.66978e-13	0.0116949	1.16498e-07	1.55011e-05	0	5.3075e-05	0.470195	2.33794e-09	3.47996e-09
Right_posteriorcingulate	-1.71993	-8.64604	2.09814	-5.95072	3.30969	8.89869	-5.6436	-2.62815	6.87811	-6.29512	0.0870231	2.27596e-14	0.0376895	1.77185e-08	0.00114295	3.45279e-14	2.20049e-07	0.00978913	2.77314e-08	5.01178e-08
Right_precentral	-2.64478	-8.95613	2.97295	-5.64527	5.06974	12.5519	-2.5997	1.27031	11.8477	-6.71932	0.0088369	4.10783e-15	0.00347373	7.86621e-08	1.0436e-06	0	0.0110208	0.206607	1.16573e-14	1.00582e-08
Right_precuneus	-3.67685	-9.45665	2.44519	-5.86065	5.64044	11.7985	-5.09224	0.139014	9.13486	-7.91203	0.000304871	2.22045e-16	0.0157194	2.76312e-08	7.05256e-08	0	2.13688e-06	0.889689	2.45517e-11	1.07911e-10
Right_rostralanteriorcingulate	-0.432321	-8.76728	1.30614	-6.84161	1.50891	8.8908	-5.69618	-4.37445	7.3473	-5.85055	0.665984	1.17684e-14	0.193646	1.79824e-10	0.1332	3.58602e-14	1.76269e-07	2.74227e-05	6.18668e-09	2.65735e-07
Right_rostralmiddlefrontal	-1.63826	-10.3109	1.87646	-8.0693	3.22558	10.8206	-4.95578	-2.67676	12.6336	-5.89546	0.102971	0	0.0626738	1.98286e-13	0.0015111	0	3.68993e-06	0.00855047	1.55431e-15	2.24739e-07
Right_superiorfrontal	-2.97723	-10.9366	1.7826	-8.07602	4.46817	12.8872	-5.4043	-1.47089	14.0915	-7.06804	0.00327546	0	0.0768184	1.90847e-13	1.44479e-05	0	5.9752e-07	0.144126	0	2.67147e-09
Right_superiorparietal	-3.49646	-9.00785	2.97605	-5.27976	5.84807	11.0698	-4.45291	0.617183	9.63694	-7.2496	0.000583132	3.10862e-15	0.00344094	4.39675e-07	2.53007e-08	0	2.58932e-05	0.538367	5.54934e-12	1.3386e-09
Right_superiortemporal	-4.45774	-8.48239	2.37076	-4.4676	6.33247	10.9947	-5.17558	1.17521	7.25104	-8.40679	1.39234e-05	5.56222e-14	0.0191142	1.53586e-05	2.12415e-09	0	1.52554e-06	0.242404	8.40583e-09	1.66294e-11
Right_supramarginal	-3.37501	-9.03636	2.68213	-5.27451	5.37401	10.7615	-4.34037	0.676666	8.77775	-6.90506	0.000889779	2.66454e-15	0.00819578	4.50443e-07	2.53934e-07	0	3.94455e-05	0.500013	7.20503e-11	4.96592e-09
Right_frontalpole	-1.34765	-8.83347	0.529024	-6.26641	1.60194	8.49587	-5.82217	-3.10097	6.60659	-5.32538	0.179328	8.21565e-15	0.597626	3.62338e-09	0.111047	2.5091e-13	1.03266e-07	0.00244057	6.6466e-08	1.84662e-06
Right_temporalpole	-4.15364	-5.22603	2.17504	-1.76925	5.77026	6.51725	-1.83849	4.19467	5.96589	-3.99881	4.88203e-05	7.10811e-07	0.0313066	0.0788568	3.72518e-08	3.3117e-09	0.0695251	5.4903e-05	5.27837e-07	0.000188359
Right_transversetemporal	-1.37197	-5.95034	0.647497	-4.91337	1.90634	6.4818	-2.49972	-0.771625	6.76136	-3.00836	0.17164	2.54967e-08	0.518371	2.29238e-06	0.0583133	3.90021e-09	0.0143745	0.441962	4.03657e-08	0.00393053
Right_insula	-3.10616	-9.00112	1.19738	-5.41751	3.73375	9.03797	-5.99471	-1.20443	7.21169	-6.00563	0.00217649	3.21965e-15	0.233181	2.31787e-07	0.000258001	1.73195e-14	4.93022e-08	0.230962	9.52983e-09	1.4884e-07
Left_bankssts	0.242966	-5.72175	4.37121	-5.80452	4.17162	9.43201	-1.46398	-1.94038	6.59342	-7.02195	0.808286	7.47244e-08	2.39257e-05	3.63725e-08	4.83931e-05	2.44249e-15	0.146932	0.0548474	6.93513e-08	3.18355e-09
Left_caudalanteriorcingulate	0.130398	-5.33843	1.91293	-4.98721	1.67746	6.9746	-4.04172	-4.18585	3.92242	-6.16798	0.896386	4.30821e-07	0.0577985	1.65366e-06	0.0953122	3.91197e-10	0.000117042	5.67775e-05	0.000335648	8.09117e-08
Left_caudalmiddlefrontal	-1.20139	-8.8785	3.582	-6.82605	4.36187	12.0061	-1.71463	0.0603082	12.0626	-6.14834	0.231048	6.32827e-15	0.000469525	1.95382e-10	2.2436e-05	0	0.0900995	0.952018	6.66134e-15	8.71156e-08
Left_cuneus	-1.31811	-6.38038	1.70345	-5.55445	2.9625	7.472	-4.6257	-3.33126	4.81712	-5.98475	0.189004	3.18826e-09	0.0907019	1.21427e-07	0.00349429	3.65888e-11	1.34175e-05	0.00117163	2.11668e-05	1.60948e-07
Left_entorhinal	1.57721	-1.49566	2.70567	-2.96128	1.64615	3.68062	2.46014	0.654577	3.48803	-1.48636	0.116359	0.137283	0.0076641	0.00355597	0.101603	0.000384225	0.0159378	0.514082	0.00119807	0.142793
Left_fusiform	0.487803	-6.46849	3.59266	-6.2559	2.88199	10.4444	-1.96778	-2.65244	7.66445	-7.22628	0.626234	2.0649e-09	0.000452288	3.82267e-09	0.00446799	0	0.052393	0.00915135	2.2656e-09	1.46286e-09
Left_inferiorparietal	-0.817398	-8.41524	4.28924	-6.12001	4.44525	10.8094	-2.34046	-0.890614	10.0028	-6.69416	0.414693	8.00471e-14	3.32168e-05	7.60783e-09	1.58963e-05	0	0.0216312	0.375045	1.91602e-12	1.10664e-08
Left_inferiortemporal	0.278058	-8.12918	3.0173	-6.36874	2.32439	8.88303	-3.72674	-3.32368	7.80682	-5.77059	0.781261	3.75922e-13	0.0030305	2.14529e-09	0.0213013	3.73035e-14	0.000350757	0.00120096	1.4474e-09	3.57898e-07
Left_isthmuscingulate	-0.925831	-6.96128	1.01175	-5.53214	1.76924	7.82419	-4.49722	-3.11747	6.29068	-5.23545	0.355672	1.73438e-10	0.313401	1.35006e-07	0.078669	6.67877e-12	2.19044e-05	0.00231838	1.84454e-07	2.56181e-06
Left_lateraloccipital	-1.02359	-7.80087	3.18012	-5.58011	3.58522	9.81515	-3.85541	-1.88818	7.05352	-7.05916	0.307289	2.17604e-12	0.00181286	1.07456e-07	0.000441167	3.33067e-16	0.000225458	0.0615899	1.57997e-08	2.76332e-09
Left_lateralorbitofrontal	-0.000933355	-8.05008	2.10892	-6.54602	1.85639	8.3013	-4.07344	-3.46747	7.21467	-5.15587	0.999256	5.74985e-13	0.0367322	8.56046e-10	0.0651494	6.51812e-13	0.000104494	0.000746281	9.43966e-09	3.41813e-06
Left_lingual	-0.269507	-6.00486	1.65989	-4.89432	1.71314	6.83658	-5.13772	-4.26559	3.90883	-6.02563	0.787823	1.96668e-08	0.099175	2.49259e-06	0.0885318	7.48887e-10	1.77846e-06	4.1843e-05	0.000349573	1.38095e-07
Left_medialorbitofrontal	-0.515756	-8.76428	2.22966	-6.45261	2.32667	9.68443	-4.15572	-2.76824	8.93536	-5.79003	0.606606	1.18794e-14	0.0273623	1.39137e-09	0.0211766	6.66134e-16	7.76769e-05	0.00659697	4.47155e-11	3.32938e-07
Left_middletemporal	0.183994	-6.87747	3.77005	-6.50956	3.42363	10.4679	-1.23935	-1.52171	8.76012	-6.3012	0.854209	2.6573e-10	0.000239923	1.0352e-09	0.000776353	0	0.218667	0.130899	7.60133e-11	4.89818e-08
Left_parahippocampal	-0.399683	-3.39855	1.52235	-3.41869	2.04408	4.56163	-1.57197	-1.32264	3.07957	-3.39691	0.689825	0.000911447	0.130177	0.000807836	0.0425072	1.49985e-05	0.119717	0.18865	0.00373822	0.00126016
Left_paracentral	-0.822993	-6.55634	4.20211	-5.6297	4.88468	11.4796	-0.107334	1.10294	9.9935	-6.38339	0.411512	1.3355e-09	4.68604e-05	8.47696e-08	2.3995e-06	0	0.91478	0.272416	1.96787e-12	3.59127e-08
Left_parsopercularis	-1.5079	-9.11102	2.30864	-6.7435	3.42171	11.776	-3.15947	-0.851018	10.297	-6.34815	0.13319	1.77636e-15	0.0224279	3.02996e-10	0.000781497	0	0.00219746	0.396575	8.24785e-13	4.10267e-08
Left_parsorbitalis	-0.0973325	-8.34362	2.68356	-7.26503	2.6094	9.25222	-3.00044	-2.70712	8.94097	-5.2179	0.922562	1.18128e-13	0.0081625	1.8159e-11	0.00988859	5.9952e-15	0.00354797	0.00785046	4.39652e-11	2.73036e-06
Left_parstriangularis	-0.835935	-8.60851	3.19858	-6.72117	3.65684	9.68697	-3.33269	-1.89585	9.11209	-5.8883	0.404209	2.79776e-14	0.00170815	3.4101e-10	0.000341295	6.66134e-16	0.00128067	0.0605576	2.62842e-11	2.3083e-07
Left_pericalcarine	-0.816692	-7.21975	0.907588	-6.26206	1.5655	6.44487	-7.14393	-6.12738	3.81558	-5.59506	0.415096	4.59366e-11	0.365656	3.70466e-09	0.119347	4.62305e-09	3.03896e-10	1.36386e-08	0.000461373	6.85969e-07
Left_postcentral	-1.22011	-8.10098	3.17592	-6.50483	4.11025	10.1944	-3.29519	-1.54783	8.45109	-6.56091	0.223887	4.37539e-13	0.0018375	1.061e-09	6.1683e-05	1.11022e-16	0.00144173	0.124483	1.95439e-10	1.83433e-08
Left_posteriorcingulate	-0.493797	-8.52233	1.97316	-6.12066	2.03047	9.46703	-5.36783	-3.65275	7.26162	-6.62958	0.622002	4.4742e-14	0.0504469	7.58304e-09	0.0438861	2.10942e-15	6.94658e-07	0.000396173	8.12689e-09	1.41389e-08
Left_precentral	-1.74136	-8.10355	3.16976	-6.44065	4.76877	11.7429	-1.7596	0.678183	11.4592	-6.1154	0.0831894	4.31433e-13	0.00187423	1.48028e-09	3.99878e-06	0	0.0821159	0.499055	3.29736e-14	9.85975e-08
Left_precuneus	-1.00289	-7.20463	3.93446	-6.18255	4.82017	10.7792	-1.39253	-0.00827754	9.09412	-6.52532	0.317149	4.96739e-11	0.000130779	5.54818e-09	3.19168e-06	0	0.167437	0.99341	2.77387e-11	2.09914e-08
Left_rostralanteriorcingulate	-1.28752	-7.93814	1.66867	-7.30746	2.93979	9.14652	-4.50563	-3.35382	7.34466	-5.9756	0.199431	1.04705e-12	0.0974187	1.43814e-11	0.00374711	1.0103e-14	2.12171e-05	0.00108821	6.23884e-09	1.66552e-07
Left_rostralmiddlefrontal	-0.69513	-9.8988	2.46328	-8.10419	2.90212	11.4619	-4.36103	-3.21839	11.6253	-6.51273	0.487797	0	0.01498	1.62315e-13	0.00420375	0	3.65284e-05	0.00168646	2.10942e-14	2.20167e-08
Left_superiorfrontal	-1.0725	-10.0371	2.7631	-8.22958	3.60506	12.9692	-3.75755	-2.26853	14.2839	-6.96323	0.284816	0	0.00649546	7.88258e-14	0.000411052	0	0.000315798	0.0252136	0	3.98047e-09
Left_superiorparietal	-0.859046	-6.62954	4.59101	-5.61746	5.30496	10.0981	-1.18245	0.021124	8.53158	-6.61733	0.391365	9.26982e-10	9.72475e-06	8.98907e-08	3.51612e-07	1.11022e-16	0.240363	0.983184	1.52663e-10	1.48116e-08
Left_superiortemporal	0.89729	-5.58507	5.01766	-6.27288	4.18544	11.5259	-0.179301	-1.54354	8.52993	-7.93401	0.370665	1.40626e-07	1.56125e-06	3.50566e-09	4.58016e-05	0	0.858133	0.12552	1.53435e-10	9.92837e-11
Left_supramarginal	-1.05402	-8.77323	4.19252	-7.08934	4.87867	11.9702	-1.51292	0.0228496	11.1582	-6.57846	0.293173	1.13243e-14	4.86545e-05	4.7388e-11	2.46438e-06	0	0.134054	0.981811	7.4607e-14	1.71629e-08
Left_frontalpole	-0.892711	-8.15172	1.67533	-5.60138	2.14444	7.22896	-3.92802	-1.88936	7.13803	-4.01835	0.373107	3.32956e-13	0.0961014	9.70775e-08	0.0334347	1.17078e-10	0.000175004	0.0614299	1.20572e-08	0.000176648
Left_temporalpole	-0.201804	-3.93954	3.23955	-3.91577	3.58987	6.26138	0.500766	0.881089	5.3491	-3.6465	0.840279	0.000135434	0.00149556	0.000135717	0.000433922	1.07058e-08	0.617846	0.380156	3.87029e-06	0.000583897
Left_transversetemporal	-1.17297	-5.54389	3.41406	-5.14214	4.80112	7.81192	-2.69776	-1.50174	5.04545	-6.26989	0.242232	1.6986e-07	0.000837453	8.24873e-07	3.47045e-06	7.08855e-12	0.00843549	0.135978	1.02423e-05	5.51201e-08
Left_insula	-1.71205	-6.96032	1.73023	-5.58158	3.2753	8.08673	-5.39409	-3.36722	4.95523	-6.72653	0.0884685	1.74294e-10	0.0857923	1.06706e-07	0.00128202	1.8614e-12	6.23283e-07	0.00104136	1.36544e-05	9.78672e-09
Left_Accumbens_area	0.0473639	1.32094	2.35353	1.32571	2.38095	0.634598	-1.79648	-2.08961	-2.62114	-4.76186	0.962271	0.188955	0.019987	0.186925	0.0183875	0.5272	0.0760125	0.038917	0.0123316	1.39619e-05
Left_Amygdala	4.50451	4.67507	8.03361	1.5191	5.03001	2.67728	3.59082	-2.59436	-3.4522	-7.62955	1.14143e-05	7.54313e-06	3.52274e-13	0.130813	1.25006e-06	0.00873043	0.000553881	0.0107435	0.00132709	3.15407e-10
Left_Caudate	1.44255	1.10032	1.62914	-0.0462827	0.296074	0.311477	1.83156	-0.155168	-0.0459512	-0.568515	0.150744	0.273323	0.10553	0.963146	0.767539	0.756113	0.0705613	0.876968	0.963578	0.571958
Left_Hippocampus	16.4878	13.3059	20.3925	1.51962	5.70933	2.8378	27.0784	4.23794	0.557814	-4.16494	0	0	0	0.130683	5.03199e-08	0.00554284	0	4.65333e-05	0.58008	0.000108649
Left_Pallidum	0.979227	1.64802	3.53015	0.70939	2.26348	1.30996	3.90362	2.15575	0.580893	-1.36098	0.328675	0.10188	0.000562576	0.479169	0.024886	0.193334	0.000190615	0.0332427	0.564572	0.178973
Left_Putamen	1.11888	1.52825	3.20623	0.659432	2.25282	1.25642	1.25675	-0.292256	-0.993517	-3.20737	0.26456	0.128997	0.00166643	0.510616	0.0255644	0.212014	0.212326	0.770632	0.326431	0.00221607
Left_Thalamus	4.93196	4.90277	7.44794	1.77336	4.36728	2.05961	9.72149	6.4168	2.12181	-0.623294	1.73216e-06	2.89728e-06	8.85669e-12	0.0781724	2.19424e-05	0.0421433	2.10942e-15	3.4472e-09	0.0400979	0.535622
Right_Accumbens_area	-2.1254	0.885322	2.02728	2.40849	3.67313	0.884451	-3.56931	-0.353519	-3.52724	-5.13214	0.0348054	0.377697	0.0445313	0.0172158	0.000321779	0.378663	0.00059484	0.724364	0.00107067	3.72412e-06
Right_Amygdala	-6.87546	0.987585	4.43969	6.36407	10.1039	2.72336	-4.18675	5.67229	-3.96965	-7.39944	8.06158e-11	0.325279	1.81313e-05	2.19738e-09	0	0.00767721	6.93952e-05	1.11702e-07	0.000291333	7.56781e-10
Right_Caudate	-1.40923	-0.981774	0.581689	0.123547	1.8083	1.40201	-1.57249	0.44834	0.130737	-2.15001	0.160353	0.328123	0.561712	0.901837	0.072348	0.164139	0.119596	0.654774	0.896639	0.0358876
Right_Hippocampus	-24.9246	-0.978157	2.47309	18.1428	22.4947	2.72047	-1.56394	34.7914	0.11754	-3.78529	0	0.329901	0.0145921	0	0	0.0077398	0.121591	0	0.90702	0.000376185
Right_Pallidum	-0.17057	0.483294	4.05549	0.55003	3.82544	2.69001	3.25405	3.15643	1.39156	-2.5165	0.864738	0.629739	8.26986e-05	0.583106	0.00018379	0.00842714	0.00164016	0.00205209	0.171748	0.0147444
Right_Putamen	-2.32434	0.808931	2.71744	2.64673	4.84122	1.63106	-0.665724	2.73162	-1.57494	-4.75743	0.021132	0.420104	0.00741008	0.0089834	2.9088e-06	0.106155	0.507412	0.00732425	0.123148	1.41813e-05
Right_Thalamus	-6.62203	0.143425	2.57467	5.62496	8.83119	2.50941	4.41686	14.6365	4.0169	0.867419	3.32432e-10	0.886187	0.0110719	8.67152e-08	1.33227e-15	0.0137677	2.96494e-05	0	0.000252708	0.389414
