# Supplementary material for: Identification of four biotypes in temporal lobe epilepsy via machine learning on brain images
Source: Nat Commun. 2024 Mar 12;15:2221. doi: 10.1038/s41467-024-46629-6 (PMC10933450; doi:10.1038/s41467-024-46629-6)
Supplement: Supplementary file 4 — Source data [file 41467_2024_46629_MOESM4_ESM.zip › Source data/extended_figure3.xlsx]

## Sheet: efigure3a
		Subtype1		Subtype2		Subtype3		Subtype4
Region Id	Region Name	Validation	Discovery	Validation	Discovery	Validation	Discovery	Validation	Discovery
1	Right_bankssts	0.093503	-0.424012	0.577778	0.0977965	1.25981	0.920683	-0.510147	-0.658667
2	Right_caudalanteriorcingulate	-0.209899	-0.477435	-0.295447	-0.510611	0.951267	0.552659	-0.674781	-0.837474
3	Right_caudalmiddlefrontal	0.451465	-0.385553	0.635421	0.0905044	1.78651	1.45346	-0.729923	-0.814333
4	Right_cuneus	0.217521	-0.637776	0.376797	-0.191717	0.765285	0.706732	-0.792219	-0.761123
5	Right_entorhinal	0.459503	0.147929	0.462602	0.744133	1.01912	0.874073	0.452378	-0.235491
6	Right_fusiform	-0.139384	-0.721059	0.0444099	-0.220195	1.30808	0.968244	-0.632893	-0.998684
7	Right_inferiorparietal	0.197523	-0.502518	0.570703	0.0616637	1.25683	1.20976	-0.661484	-1.02518
8	Right_inferiortemporal	0.206952	-0.513012	0.439402	0.0294248	1.07472	1.0332	-0.43762	-0.646649
9	Right_isthmuscingulate	0.226982	-0.370894	0.0954213	-0.130186	0.874839	0.711268	-0.310288	-0.661596
10	Right_lateraloccipital	0.158931	-0.448165	0.502163	-0.0342478	1.07252	0.984537	-0.66076	-0.947175
11	Right_lateralorbitofrontal	-0.0431334	-0.422024	0.445125	-0.345982	1.04641	0.857	-0.634261	-0.769526
12	Right_lingual	0.227721	-0.5438	0.430366	-0.179248	0.36943	0.760463	-0.563439	-0.698246
13	Right_medialorbitofrontal	-0.140581	-0.507188	0.392549	-0.329106	0.562974	0.758268	-0.306498	-0.747088
14	Right_middletemporal	0.377514	-0.553812	0.513827	0.115053	1.35667	0.966463	-0.523547	-0.736193
15	Right_parahippocampal	0.10358	-0.504412	-0.0366165	-0.152115	0.506241	0.506439	-0.293362	-0.587439
16	Right_paracentral	0.272418	-0.362212	0.720043	0.0801327	0.931955	1.08834	-0.712363	-0.903474
17	Right_parsopercularis	0.259	-0.344506	0.183903	-0.095823	1.55876	1.09454	-0.438906	-0.674158
18	Right_parsorbitalis	0.385561	-0.197741	0.434811	-0.0438407	1.39214	1.26429	0.00898727	-0.405754
19	Right_parstriangularis	0.273965	-0.278929	0.470638	-0.105292	1.72163	1.25522	-0.501579	-0.730491
20	Right_pericalcarine	0.173851	-0.705259	0.137806	-0.496053	-0.006491	0.637732	-0.793987	-0.98193
21	Right_postcentral	0.409289	-0.469424	0.41932	-0.0826903	0.648818	1.0719	-0.593151	-0.907333
22	Right_posteriorcingulate	0.122591	-0.532718	0.0654731	-0.279248	0.574548	0.863902	-0.361075	-0.87193
23	Right_precentral	0.221488	-0.253129	1.08478	0.129283	0.63299	1.13883	-0.263429	-0.685175
24	Right_precuneus	0.15923	-0.598176	0.642961	0.0159558	1.67963	1.23085	-1.1891	-1.03618
25	Right_rostralanteriorcingulate	-0.108944	-0.549341	0.0322308	-0.483434	1.04918	0.863415	-0.736801	-0.756123
26	Right_rostralmiddlefrontal	0.361801	-0.498094	0.225851	-0.263575	1.31253	1.12678	-0.570011	-0.810579
27	Right_superiorfrontal	0.34798	-0.598412	0.550471	-0.148717	1.57315	1.27885	-0.907281	-0.903228
28	Right_superiorparietal	0.389616	-0.514624	0.618277	0.0720088	1.22093	1.16588	-1.04751	-1.06689
29	Right_superiortemporal	0.249164	-0.583788	0.550123	0.128858	1.20172	1.02771	-0.791027	-0.981368
30	Right_supramarginal	0.208314	-0.440894	0.775363	0.0728319	1.23613	1.09639	-0.75153	-0.874561
31	Right_frontalpole	-0.105988	-0.540647	0.0253867	-0.339018	0.3463	0.913195	-0.137074	-0.618965
32	Right_temporalpole	0.21609	-0.194412	0.14903	0.402628	0.880541	0.712171	0.0628936	-0.574228
33	Right_transversetemporal	0.159467	-0.263706	0.265313	-0.0711947	0.630003	0.750707	-0.294732	-0.369544
34	Right_insula	0.0711988	-0.623365	0.33997	-0.134646	0.849172	0.961902	-0.512078	-0.826649
35	Left_bankssts	0.218867	-0.160318	0.251378	-0.196938	0.849185	0.889585	-0.455647	-0.905035
36	Left_caudalanteriorcingulate	-0.0954993	-0.435835	-0.0461361	-0.456265	0.306988	0.535902	-0.327973	-0.751982
37	Left_caudalmiddlefrontal	0.622543	-0.181094	0.805417	0.00661947	1.14944	1.33232	-0.674746	-0.77193
38	Left_cuneus	0.056622	-0.509153	0.215611	-0.317336	0.672095	0.680488	-0.55295	-0.805211
39	Left_entorhinal	0.345745	0.300106	-0.034181	0.0614336	1.0718	0.621439	0.0674032	-0.213175
40	Left_fusiform	0.27182	-0.226541	0.0645153	-0.308027	1.57619	0.994732	-0.660097	-0.835684
41	Left_inferiorparietal	0.369288	-0.247776	0.494036	-0.109602	1.85998	1.2208	-0.756086	-1.01726
42	Left_inferiortemporal	0.313821	-0.319118	0.0770309	-0.359487	0.587732	0.861293	-0.326893	-0.777667
43	Left_isthmuscingulate	0.0235763	-0.461741	0.130517	-0.323611	0.832099	0.700512	-0.566195	-0.622351
44	Left_lateraloccipital	0.275753	-0.3936	0.346797	-0.225823	0.992432	0.977073	-0.655644	-0.914035
45	Left_lateralorbitofrontal	-0.0743554	-0.352024	0.358945	-0.351894	1.17508	0.844829	-0.423155	-0.667368
46	Left_lingual	0.269574	-0.526906	0.301605	-0.484248	0.301241	0.518561	-0.949441	-0.802544
47	Left_medialorbitofrontal	0.0845456	-0.387718	0.223289	-0.309248	0.996619	0.959756	-0.255878	-0.730614
48	Left_middletemporal	0.650484	-0.132965	0.146414	-0.161221	1.27567	1.08329	-0.350766	-0.748123
49	Left_parahippocampal	0.247163	-0.205565	-0.0158593	-0.139186	0.714879	0.568756	-0.32282	-0.513088
50	Left_paracentral	0.656235	-0.0123529	0.879969	0.118752	0.932318	1.20615	-0.423287	-0.718947
51	Left_parsopercularis	0.460069	-0.322776	0.502854	-0.0920531	1.44442	1.2111	-0.540992	-0.673895
52	Left_parsorbitalis	0.294523	-0.317259	0.20363	-0.301885	0.881807	1.1592	-0.330715	-0.800632
53	Left_parstriangularis	0.338859	-0.312659	0.309337	-0.193177	0.821632	1.03437	-0.422008	-0.83393
54	Left_pericalcarine	-0.00967495	-0.788953	0.363747	-0.660761	0.0379933	0.614902	-1.03695	-0.966246
55	Left_postcentral	0.491276	-0.343506	0.731304	-0.160558	0.229898	1.06454	-0.442642	-0.876561
56	Left_posteriorcingulate	0.0388345	-0.491965	-0.0502853	-0.416133	0.877188	0.81461	-0.538882	-0.783965
57	Left_precentral	0.478167	-0.195941	0.888236	0.0692566	0.807115	1.24041	-0.343521	-0.72586
58	Left_precuneus	0.426192	-0.148588	0.7117	-0.000823009	1.33991	1.11866	-0.813912	-0.794053
59	Left_rostralanteriorcingulate	0.120485	-0.510282	0.143573	-0.320301	0.687663	0.979024	-0.458737	-0.805579
60	Left_rostralmiddlefrontal	0.411823	-0.411059	0.46351	-0.314319	0.72093	1.07707	-0.650683	-0.784421
61	Left_superiorfrontal	0.488639	-0.395212	0.602305	-0.23431	1.37281	1.24344	-0.948319	-0.843702
62	Left_superiorparietal	0.388658	-0.140353	0.744431	0.00238938	1.33525	1.1531	-0.837859	-1.02428
63	Left_superiortemporal	0.792563	-0.0235647	0.0647131	-0.183566	1.15537	1.15824	-0.462947	-0.974175
64	Left_supramarginal	0.561213	-0.166153	0.588946	0.00254867	1.56617	1.42549	-0.486303	-0.898158
65	Left_frontalpole	0.161534	-0.336859	0.309743	-0.206292	0.317482	0.89461	-0.260254	-0.608684
66	Left_temporalpole	0.865409	0.0567412	-0.231933	0.087115	0.640251	0.826024	-0.167297	-0.538544
67	Left_transversetemporal	0.206241	-0.319153	0.0281981	-0.142938	0.312183	0.809463	-0.316928	-0.977211
68	Left_insula	0.105581	-0.5768	-0.0229213	-0.327602	0.950319	0.688073	-0.673543	-0.867368
69	Left_Accumbens_area	0.0840633	-0.224882	-0.396341	-0.23285	-0.240326	-0.525683	-0.537169	-0.677211
70	Left_Amygdala	0.865834	0.588447	-0.440585	-0.326708	-0.907152	-0.693732	-0.913864	-1.44644
71	Left_Caudate	0.127879	0.201988	0.366637	-0.015708	0.00962572	-0.00687805	-0.222714	-0.0641404
72	Left_Hippocampus	3.74415	4.0928	0.105457	0.609027	0.279866	0.160854	-0.871443	-0.766544
73	Left_Pallidum	0.230263	0.382188	0.554187	0.234044	0.254566	0.09	-0.164871	-0.160895
74	Left_Putamen	0.103331	0.138435	0.236179	-0.0292743	0.106369	-0.155317	-0.429945	-0.406193
75	Left_Thalamus	1.1448	1.64916	0.760017	0.696646	0.638452	0.335098	0.000610826	-0.0794211
76	Right_Accumbens_area	-0.186746	-0.368894	-0.147222	-0.0388673	-0.0179944	-0.52978	-0.515144	-0.713404
77	Right_Amygdala	-0.109432	-0.450906	0.314734	0.539035	-0.391478	-0.639756	-0.466034	-1.32504
78	Right_Caudate	-0.123475	-0.153718	0.394127	0.043177	-0.0695231	0.0202927	-0.201465	-0.241368
79	Right_Hippocampus	1.0826	-0.188588	3.19139	4.05796	0.378161	0.0213659	-0.437621	-0.717544
80	Right_Pallidum	0.202853	0.284518	0.603578	0.307646	0.34053	0.206	-0.406458	-0.322211
81	Right_Putamen	-0.119112	-0.0807882	0.552139	0.308088	0.269456	-0.247488	-0.516008	-0.561789
82	Right_Thalamus	0.694418	0.563176	1.33179	1.72232	1.10535	0.533683	0.0134468	0.0974035

## Sheet: efigure3b
		Validation sutbype
		subtype1	subtype2	subtype3	subtype4
Discovery subtype	subtype1	0.86	0.03	-0.19	0.16
	subtype2	0.38	0.79	-0.04	0.25
	subtype3	0.01	0.17	0.81	-0.13
	subtype4	0.03	0.13	-0.08	0.71
