# Supplementary material for: Identification of four biotypes in temporal lobe epilepsy via machine learning on brain images
Source: Nat Commun. 2024 Mar 12;15:2221. doi: 10.1038/s41467-024-46629-6 (PMC10933450; doi:10.1038/s41467-024-46629-6)
Supplement: Supplementary file 4 — Source data [file 41467_2024_46629_MOESM4_ESM.zip › Source data/extended_figure5.xlsx]

## Sheet: Sheet1
		Accuracy	Sensitivity	Specificity	Youden Index
	Subtype PC1	0.6759	0.2449	0.8958	0.1407
	Subtype PC2	0.7115	0.5	0.8056	0.3056
	Subtype PC3	0.7037	0.2667	0.8718	0.1385
	Subtype PC4	0.8947	0.8571	0.9167	0.7738
	Subtype PC	0.6	0.6363	0.5556	0.1919
	Reference PC	0.717221	0.478708	0.810329	0.289037
