# Supplementary material for: Identification of four biotypes in temporal lobe epilepsy via machine learning on brain images
Source: Nat Commun. 2024 Mar 12;15:2221. doi: 10.1038/s41467-024-46629-6 (PMC10933450; doi:10.1038/s41467-024-46629-6)
Supplement: Supplementary file 4 — Source data [file 41467_2024_46629_MOESM4_ESM.zip › Source data/figure1.xlsx]

## Sheet: figure1a
	Subtype1
	Stage
Region	1	2	3	4-5	>=6
Left-Accumbens-area	-1.24555	-0.571778	-0.326353	0.208818	0.343059
Left-Amygdala	-0.911	0.488167	0.756647	0.887045	1.11024
Left-Caudate	-0.281545	-0.0146111	0.100176	0.424182	0.558471
Left-Hippocampus	2.38545	3.28028	4.46706	4.31732	5.39306
Left-Pallidum	-0.425364	-0.043	0.658118	0.493273	0.935235
Left-Putamen	-0.728273	-0.360667	0.489588	0.220364	0.770529
Left-Thalamus-Proper	0.614273	0.846111	0.677529	1.99491	3.69329
Right-Accumbens-area	-0.918	-0.855167	-0.338588	-0.0383182	0.0431765
Right-Amygdala	-0.905182	-0.389056	-0.403	-0.342	-0.411294
Right-Caudate	-0.531273	-0.167667	-0.124235	0.0645909	-0.206647
Right-Hippocampus	-0.328909	-0.680667	0.144529	-0.181818	0.0813529
Right-Pallidum	-0.376636	-0.04	0.536941	0.434909	0.608882
Right-Putamen	-1.10227	-0.37	0.0626471	0.0697273	0.548176
Right-Thalamus	0.197	-0.123556	0.188941	0.779455	1.62159
rh_bankssts	-1.19618	-1.07272	-0.190529	-0.0769091	0.0798235
rh_caudalanteriorcingulate	-0.848727	-1.03433	-0.176765	-0.709273	0.351824
rh_caudalmiddlefrontal	-1.18027	-1.10033	0.0510588	-0.278182	0.309941
rh_cuneus	-1.22682	-1.22367	-0.287647	-0.310045	-0.410529
rh_entorhinal	-0.0318182	-0.0643333	0.281471	-0.128273	0.712882
rh_fusiform	-1.26191	-1.34311	-0.514059	-0.507682	-0.195588
rh_inferiorparietal	-1.353	-1.06244	-0.286706	-0.141318	-0.0425882
rh_inferiortemporal	-1.08645	-0.923	-0.254294	-0.356045	-0.169706
rh_isthmuscingulate	-0.900273	-0.892944	-0.0895294	-0.101455	-0.105647
rh_lateraloccipital	-1.17645	-1.072	-0.307529	-0.206818	0.230647
rh_lateralorbitofrontal	-0.848545	-1.05067	-0.241529	-0.211227	0.0662941
rh_lingual	-1.23727	-1.00456	-0.263529	-0.335364	-0.157235
rh_medialorbitofrontal	-1.16455	-0.79	-0.257647	-0.317818	-0.277
rh_middletemporal	-1.36009	-1.05739	-0.378235	-0.417727	0.149412
rh_parahippocampal	-1.16636	-1.25583	-0.251941	-0.212	0.0886471
rh_paracentral	-1.091	-0.826444	-0.355294	-0.0769091	0.224765
rh_parsopercularis	-1.14609	-0.733	-0.264235	-0.291591	0.436765
rh_parsorbitalis	-0.903909	-0.399222	-0.105765	-0.136	0.300647
rh_parstriangularis	-0.911091	-0.803444	-0.116294	-0.132136	0.332882
rh_pericalcarine	-1.43327	-1.41006	-0.197235	-0.519909	-0.235824
rh_postcentral	-1.31491	-0.953444	-0.514588	-0.0301818	0.0668824
rh_posteriorcingulate	-0.992455	-1.21033	-0.423471	-0.300545	0.0725294
rh_precentral	-0.956	-0.624722	-0.371882	-0.134955	0.560941
rh_precuneus	-1.66355	-1.02089	-0.492588	-0.132773	-0.169118
rh_rostralanteriorcingulate	-0.946182	-0.897056	-0.341	-0.663545	0.0150588
rh_rostralmiddlefrontal	-1.034	-1.09622	-0.451353	-0.185682	0.0309412
rh_superiorfrontal	-1.333	-1.232	-0.399647	-0.310045	-0.0241765
rh_superiorparietal	-1.50518	-1.05128	-0.394176	-0.0240909	-0.0607059
rh_superiortemporal	-1.58673	-1.10517	-0.230353	-0.386045	0.00788235
rh_supramarginal	-1.28445	-0.792667	-0.318294	-0.172045	0.00688235
rh_frontalpole	-0.93	-0.663778	-0.606529	-0.187636	-0.549294
rh_temporalpole	0.312818	-0.566389	0.0117647	-0.378545	-0.0966471
rh_transversetemporal	-0.826909	-0.688833	-0.177471	-0.00118182	0.124882
rh_insula	-1.10091	-1.301	-0.610882	-0.325227	0.00482353
lh_bankssts	-0.749727	-0.828889	-0.393059	0.395045	0.443
lh_caudalanteriorcingulate	-0.903727	-0.902722	-0.121176	-0.560182	0.207529
lh_caudalmiddlefrontal	-0.710636	-0.995167	-0.0222353	0.0714545	0.537824
lh_cuneus	-1.22182	-1.08839	-0.217882	-0.227636	-0.0902941
lh_entorhinal	-0.259818	-0.336056	0.244882	0.373136	1.29671
lh_fusiform	-1.15064	-0.880333	-0.357	0.0703182	0.809941
lh_inferiorparietal	-1.052	-1.02011	-0.190471	0.146682	0.522588
lh_inferiortemporal	-1.03618	-0.627	-0.380118	-0.049	0.182294
lh_isthmuscingulate	-1.14236	-1.03439	0.0127059	-0.317818	-0.0757059
lh_lateraloccipital	-1.23055	-1.04372	-0.436765	0.125909	0.207176
lh_lateralorbitofrontal	-0.881	-0.761889	-0.301294	-0.149864	0.111882
lh_lingual	-1.37236	-1.179	-0.149882	-0.208955	-0.0778824
lh_medialorbitofrontal	-1.08564	-1.03022	-0.426529	-0.0497273	0.345588
lh_middletemporal	-1.26927	-0.7295	-0.0508824	0.225409	0.688059
lh_parahippocampal	-0.971273	-0.881722	-0.116941	-0.242091	0.964471
lh_paracentral	-0.820455	-0.499111	0.033	0.288909	0.590706
lh_parsopercularis	-0.826545	-0.982	-0.401176	-0.144773	0.549235
lh_parsorbitalis	-0.875	-0.848	-0.175059	-0.142409	0.237118
lh_parstriangularis	-0.907364	-0.717722	-0.324941	-0.150727	0.303765
lh_pericalcarine	-1.54055	-1.37444	-0.235941	-0.735409	-0.305
lh_postcentral	-0.868545	-1.06806	-0.383176	0.0672727	0.271471
lh_posteriorcingulate	-0.844273	-1.04461	-0.332	-0.337091	-0.0392353
lh_precentral	-1.01927	-0.757111	-0.275235	0.0873636	0.643647
lh_precuneus	-1.23245	-0.720778	-0.122471	0.336455	0.504765
lh_rostralanteriorcingulate	-0.932455	-1.08189	-0.409294	-0.502	0.256412
lh_rostralmiddlefrontal	-0.866636	-1.09106	-0.330941	-0.167	0.207765
lh_superiorfrontal	-1.02836	-1.09439	-0.397	-0.131273	0.415
lh_superiorparietal	-1.04618	-0.973944	-0.0717059	0.430591	0.520882
lh_superiortemporal	-0.984545	-0.626222	0.0241176	0.327091	0.734882
lh_supramarginal	-0.891545	-0.861722	-0.0788235	0.177545	0.507588
lh_frontalpole	-0.505182	-0.735778	-0.0809412	-0.265636	-0.153647
lh_temporalpole	-0.505818	-0.5605	-0.0268235	0.232364	0.930588
lh_transversetemporal	-0.846	-0.913389	-0.0874706	0.0875	-0.107
lh_insula	-1.41745	-1.17822	-0.350118	-0.348909	0.0823529

## Sheet: figure1b
	Subtype2
	Stage
Region	1	2	3	4-5	>=6
Left-Accumbens-area	-0.691	-0.526188	-0.599286	-0.18935	0.270395
Left-Amygdala	-1.14918	-0.65875	-0.997571	-0.23205	0.495684
Left-Caudate	-0.227909	-0.544625	-0.30875	-0.06695	0.511316
Left-Hippocampus	-0.806273	-0.303812	0.266393	0.55615	1.68337
Left-Pallidum	-0.585545	-0.479063	-0.109821	0.36025	0.9585
Left-Putamen	-0.803636	-0.763125	-0.333393	0.21555	0.599105
Left-Thalamus-Proper	-0.881909	0.1375	0.313607	0.92955	1.54868
Right-Accumbens-area	-0.868545	-0.270188	-0.484607	0.04675	0.582079
Right-Amygdala	-0.224818	0.339062	0.28225	1.0161	0.782474
Right-Caudate	-0.386182	-0.417125	-0.155857	0.1201	0.467447
Right-Hippocampus	2.86491	3.88612	4.52379	4.19105	4.06237
Right-Pallidum	-0.595636	-0.252937	0.0388214	0.56425	0.868184
Right-Putamen	-0.907636	-0.436437	-0.00753571	0.78345	0.955868
Right-Thalamus	0.329727	1.22063	1.26239	2.85095	2.08155
rh_bankssts	-0.971727	-0.689312	-0.309679	0.1733	0.999316
rh_caudalanteriorcingulate	-1.65845	-1.18413	-0.755393	-0.45835	0.258105
rh_caudalmiddlefrontal	-1.22027	-1.07537	-0.251964	0.2904	1.10797
rh_cuneus	-1.03318	-1.10394	-0.388821	-0.2451	0.609289
rh_entorhinal	-0.121273	0.362563	0.513929	1.00335	1.1885
rh_fusiform	-1.24864	-1.15919	-0.650357	-0.17535	0.766237
rh_inferiorparietal	-0.841	-1.01	-0.3305	0.1338	1.02518
rh_inferiortemporal	-0.852818	-0.689	-0.300964	-0.03175	0.862947
rh_isthmuscingulate	-1.27655	-0.765125	-0.374786	-0.2076	0.689974
rh_lateraloccipital	-1.12227	-0.864	-0.352714	-0.0697	0.883395
rh_lateralorbitofrontal	-1.39055	-1.29844	-0.459179	-0.51365	0.529079
rh_lingual	-1.05527	-1.09662	-0.70475	-0.09675	0.804395
rh_medialorbitofrontal	-1.37964	-0.94	-0.481464	-0.5622	0.467158
rh_middletemporal	-0.859	-0.552375	-0.313179	0.1285	0.9865
rh_parahippocampal	-0.790636	-1.25275	-0.331357	-0.1021	0.601895
rh_paracentral	-0.898818	-0.595437	-0.381429	0.16015	0.945947
rh_parsopercularis	-0.988636	-0.9435	-0.329821	-0.25755	0.777079
rh_parsorbitalis	-1.26345	-0.812438	0.0956071	-0.34425	0.688184
rh_parstriangularis	-0.838	-1.34475	-0.418107	0.18045	0.708789
rh_pericalcarine	-1.18973	-1.15231	-0.719929	-0.4213	0.106684
rh_postcentral	-1.47364	-0.943625	-0.400964	-0.01135	0.879421
rh_posteriorcingulate	-1.61291	-0.905625	-0.612964	-0.3202	0.638
rh_precentral	-0.899273	-0.810125	-0.302	0.21365	1.09595
rh_precuneus	-1.13436	-1.10644	-0.40075	0.1385	1.06408
rh_rostralanteriorcingulate	-1.62864	-1.17456	-0.527393	-0.78675	0.331105
rh_rostralmiddlefrontal	-1.309	-1.28038	-0.340893	-0.45375	0.624237
rh_superiorfrontal	-1.31891	-1.21931	-0.296	-0.27705	0.816868
rh_superiorparietal	-1.01082	-0.889	-0.484357	0.1908	1.13753
rh_superiortemporal	-0.949909	-0.655937	-0.10875	0.13065	0.945711
rh_supramarginal	-1.17027	-0.936187	-0.319536	0.24485	1.05611
rh_frontalpole	-1.13345	-1.41619	-0.470571	-0.45755	0.503816
rh_temporalpole	0.0282727	-0.123625	0.504	0.3557	0.682579
rh_transversetemporal	-0.774818	-0.589313	-0.332714	0.00785	0.501737
rh_insula	-1.23909	-0.87475	-0.231893	-0.4444	0.731368
lh_bankssts	-0.82	-0.983	-0.691286	-0.05775	0.605395
lh_caudalanteriorcingulate	-1.46009	-1.42856	-0.546286	-0.29245	0.223816
lh_caudalmiddlefrontal	-1.287	-0.988062	-0.340786	0.01705	1.05039
lh_cuneus	-1.24755	-1.00438	-0.467107	-0.55195	0.475053
lh_entorhinal	-0.381091	-0.46225	-0.146071	-0.2271	0.714789
lh_fusiform	-1.24745	-1.3575	-0.719429	-0.53235	0.827
lh_inferiorparietal	-1.181	-1.44556	-0.546071	-0.1038	1.08161
lh_inferiortemporal	-1.26391	-1.40375	-0.564893	-0.56175	0.599816
lh_isthmuscingulate	-1.18282	-0.930063	-0.473643	-0.4597	0.362632
lh_lateraloccipital	-1.24591	-1.33275	-0.557929	-0.3462	0.843605
lh_lateralorbitofrontal	-1.55618	-1.2285	-0.385929	-0.50465	0.471289
lh_lingual	-1.69591	-1.22669	-0.988929	-0.4982	0.558316
lh_medialorbitofrontal	-1.551	-0.993625	-0.412393	-0.6312	0.583816
lh_middletemporal	-1.10882	-1.0265	-0.470714	-0.42215	0.842789
lh_parahippocampal	-0.940273	-0.903937	-0.249107	-0.165	0.509289
lh_paracentral	-1.05155	-0.765813	-0.220714	0.12555	1.07653
lh_parsopercularis	-1.25345	-0.96925	-0.38525	-0.29585	0.936789
lh_parsorbitalis	-1.31273	-1.31706	-0.143321	-0.4574	0.383184
lh_parstriangularis	-1.19345	-1.14231	-0.264143	-0.31195	0.610816
lh_pericalcarine	-1.46127	-1.69463	-0.834571	-0.7307	0.171158
lh_postcentral	-1.31618	-1.11881	-0.453036	-0.083	0.752132
lh_posteriorcingulate	-1.67027	-1.20056	-0.626464	-0.4023	0.424895
lh_precentral	-1.05091	-0.783375	-0.289821	0.0912	1.00555
lh_precuneus	-1.07964	-0.793687	-0.281821	-0.0554	0.881079
lh_rostralanteriorcingulate	-1.32818	-0.841313	-0.553714	-0.31675	0.360947
lh_rostralmiddlefrontal	-1.46255	-1.32963	-0.362036	-0.44115	0.547474
lh_superiorfrontal	-1.46009	-1.27513	-0.404964	-0.29055	0.714105
lh_superiorparietal	-0.741818	-1.18194	-0.460679	0.0648	1.02484
lh_superiortemporal	-1.20855	-1.02937	-0.477214	-0.5129	0.858974
lh_supramarginal	-1.00318	-1.05519	-0.389071	-0.1106	1.08716
lh_frontalpole	-1.27809	-1.09181	-0.23175	-0.2459	0.516421
lh_temporalpole	-0.556091	-0.532438	0.13675	-0.29965	0.701158
lh_transversetemporal	-0.904182	-0.617375	-0.159964	-0.223	0.331868
lh_insula	-1.33209	-1.03963	-0.458214	-0.5114	0.455947

## Sheet: figure1c
	Subtype3
	Stage
Region	1-3	4-7	8-12	13-21	>=22
Left-Accumbens-area	-0.459111	-0.567333	-0.317182	-0.581	-0.89
Left-Amygdala	-1.33367	-0.606556	-0.550455	-1.036	0.215
Left-Caudate	-0.314222	-0.0463333	0.423	-0.186	-0.0956667
Left-Hippocampus	-0.959	-0.159333	0.712909	-0.2725	1.74217
Left-Pallidum	0.122556	-0.306111	0.268	0.349667	0.0493333
Left-Putamen	-0.240111	0.005	-0.330727	0.0643333	-0.166667
Left-Thalamus-Proper	-0.446111	0.375889	0.331	0.0975	1.69083
Right-Accumbens-area	-0.672	-0.92	-0.267182	-0.00216667	-0.740167
Right-Amygdala	-1.42067	-0.814222	0.0499091	-0.641333	-0.4695
Right-Caudate	-0.164667	-0.135667	0.270636	0.0678333	0.0251667
Right-Hippocampus	0.383889	-0.737667	0.522818	-0.395333	0.1135
Right-Pallidum	-0.205222	-0.0327778	0.410909	0.392	0.619333
Right-Putamen	-0.198111	-0.272333	-0.335273	-0.2125	-0.158333
Right-Thalamus	0.487111	0.606556	0.265636	0.729667	0.789667
rh_bankssts	0.308889	0.433444	1.62073	0.723333	1.48317
rh_caudalanteriorcingulate	0.204333	0.509222	0.706	0.250167	1.16167
rh_caudalmiddlefrontal	0.998556	0.981	1.37473	1.96883	2.4735
rh_cuneus	0.0282222	0.731222	0.488273	1.42817	1.36683
rh_entorhinal	0.774111	0.544222	0.657091	0.914167	1.8765
rh_fusiform	0.545667	0.597111	0.794364	1.715	1.73083
rh_inferiorparietal	0.547222	0.830444	1.27745	1.51233	2.34583
rh_inferiortemporal	0.396444	0.566889	1.22564	1.37933	1.98883
rh_isthmuscingulate	0.629889	0.292889	0.702636	0.610333	1.57767
rh_lateraloccipital	0.268889	0.922778	0.964636	1.34033	1.83133
rh_lateralorbitofrontal	0.242889	0.199444	1.14773	1.43133	1.65717
rh_lingual	0.391111	0.666556	0.636818	1.02817	1.41433
rh_medialorbitofrontal	0.245667	0.257444	0.948727	1.31567	1.37183
rh_middletemporal	0.312889	0.311444	1.23236	1.49483	1.9135
rh_parahippocampal	-0.339222	0.283667	0.830273	0.538167	1.48367
rh_paracentral	0.380778	1.04778	0.944364	1.667	1.89583
rh_parsopercularis	0.989111	0.603778	1.14782	1.36217	1.6235
rh_parsorbitalis	1.00833	0.772556	1.16009	1.74617	2.095
rh_parstriangularis	1.01389	0.716556	1.19336	1.78717	2.00667
rh_pericalcarine	0.324333	0.444778	0.588	1.0605	1.06567
rh_postcentral	0.018	0.879111	1.41155	1.16933	2.22183
rh_posteriorcingulate	0.345222	0.533444	0.918273	0.878333	2.0235
rh_precentral	0.605333	1.00189	1.05245	1.4815	1.96017
rh_precuneus	0.420111	0.857778	1.07909	1.9775	2.53817
rh_rostralanteriorcingulate	0.353222	0.478222	1.15055	0.849667	1.69383
rh_rostralmiddlefrontal	0.971667	0.605222	1.27691	1.37567	1.61767
rh_superiorfrontal	0.768778	1.02956	1.19955	1.74217	2.1
rh_superiorparietal	0.519111	0.858333	1.11255	1.5675	2.2935
rh_superiortemporal	0.145556	0.528556	1.22873	1.61	2.14883
rh_supramarginal	0.304222	0.581778	1.27936	1.75167	2.06583
rh_frontalpole	0.375778	0.461444	1.18055	1.25033	1.56967
rh_temporalpole	0.386444	0.416444	0.693182	1.35617	1.03517
rh_transversetemporal	0.526778	0.663111	0.636636	1.05267	1.12517
rh_insula	0.482111	0.414667	1.07445	1.49367	1.76433
lh_bankssts	0.368778	0.488444	1.02109	1.41783	1.50317
lh_caudalanteriorcingulate	0.219556	0.111111	0.743545	0.647	1.15583
lh_caudalmiddlefrontal	0.666333	0.855556	1.49718	1.826	2.2505
lh_cuneus	0.0677778	0.262556	0.605182	1.38567	1.65933
lh_entorhinal	-0.115556	0.256889	0.559455	1.0595	1.94933
lh_fusiform	0.281889	0.608667	1.038	1.47533	2.08317
lh_inferiorparietal	0.552111	0.762444	1.37764	1.753	2.09167
lh_inferiortemporal	0.343778	0.308333	1.08818	1.29483	1.6175
lh_isthmuscingulate	0.842889	0.263889	0.753	0.708333	1.03783
lh_lateraloccipital	0.149222	0.964	0.679	1.57867	2.18333
lh_lateralorbitofrontal	0.262667	0.247778	1.18627	1.43917	1.39333
lh_lingual	-0.121222	0.345889	0.321545	1.15183	1.46517
lh_medialorbitofrontal	0.454111	0.543	1.18191	0.963167	1.93267
lh_middletemporal	0.27	0.647556	1.32136	1.651	1.95267
lh_parahippocampal	-0.422889	0.008	0.681	1.14617	2.11417
lh_paracentral	0.608111	1.29922	0.899273	1.692	2.04033
lh_parsopercularis	0.753111	0.710333	1.42973	1.53783	1.92167
lh_parsorbitalis	0.749889	0.828444	1.22745	1.60067	1.70267
lh_parstriangularis	0.436333	0.560333	1.30082	1.72717	1.46117
lh_pericalcarine	0.234444	0.197444	0.395273	1.50483	1.3245
lh_postcentral	0.323111	0.712778	1.11445	1.79367	1.88367
lh_posteriorcingulate	0.719111	0.592	0.815182	1.073	1.03233
lh_precentral	0.680333	0.964	1.12027	1.90617	2.04967
lh_precuneus	0.319556	0.673333	1.16027	1.97833	2.04933
lh_rostralanteriorcingulate	0.447444	0.153	1.68291	1	1.704
lh_rostralmiddlefrontal	0.683778	0.576667	1.23082	1.43283	1.78
lh_superiorfrontal	0.690667	0.990889	1.368	1.52017	1.94633
lh_superiorparietal	0.236778	0.812556	1.20991	1.7975	2.28983
lh_superiortemporal	0.343667	0.704889	1.28809	1.805	2.17533
lh_supramarginal	0.803222	0.694667	1.675	2.25117	2.172
lh_frontalpole	0.189333	0.406222	1.13273	1.2175	1.92567
lh_temporalpole	0.121444	0.65	0.793909	1.0135	2.01833
lh_transversetemporal	-0.258778	0.445778	1.35155	1.30267	1.47033
lh_insula	-0.115889	0.310444	0.735364	1.41917	1.64267

## Sheet: figure1d
SubjID	Subtype	LHIP_probability	RHIP_probability	Cortex_probability
3	Left Hippocampus	0.884	0.022	0.094
5	Right Hippocampus	0	1	0
6	Right Hippocampus	0.005	0.995	0.001
7	Right Hippocampus	0	1	0
8	Left Hippocampus	0.954	0.013	0.033
9	Cortex	0.127	0.118	0.755
11	Cortex	0	0	1
12	Left Hippocampus	0.959	0	0.041
13	Right Hippocampus	0.144	0.716	0.14
14	Cortex	0	0	1
16	Right Hippocampus	0	1	0
17	Left Hippocampus	0.992	0.008	0
18	Right Hippocampus	0	1	0
19	Left Hippocampus	0.99	0.009	0.001
21	Left Hippocampus	0.999	0.001	0
22	Left Hippocampus	1	0	0
25	Right Hippocampus	0	1	0
26	Left Hippocampus	1	0	0
27	Cortex	0.003	0	0.997
28	Left Hippocampus	0.996	0	0.004
30	Cortex	0.002	0.01	0.988
31	Right Hippocampus	0.091	0.892	0.018
32	Left Hippocampus	0.996	0	0.004
34	Left Hippocampus	0.976	0.014	0.01
35	Cortex	0	0	1
36	Right Hippocampus	0.005	0.987	0.008
37	Cortex	0	0	1
38	Right Hippocampus	0.001	0.999	0
39	Left Hippocampus	0.741	0.164	0.095
40	Right Hippocampus	0.357	0.523	0.12
41	Cortex	0.067	0.218	0.714
42	Right Hippocampus	0.002	0.989	0.009
43	Left Hippocampus	0.989	0.002	0.009
44	Cortex	0	0	1
46	Left Hippocampus	1	0	0
47	Left Hippocampus	1	0	0
48	Right Hippocampus	0.044	0.953	0.003
49	Left Hippocampus	0.975	0	0.025
51	Left Hippocampus	1	0	0
54	Left Hippocampus	1	0	0
55	Left Hippocampus	0.999	0.001	0
56	Left Hippocampus	0.997	0	0.003
57	Right Hippocampus	0	1	0
58	Right Hippocampus	0	1	0
59	Right Hippocampus	0.005	0.992	0.003
60	Left Hippocampus	1	0	0
61	Left Hippocampus	0.911	0.013	0.076
63	Right Hippocampus	0.021	0.979	0
64	Left Hippocampus	1	0	0
65	Right Hippocampus	0	1	0
66	Left Hippocampus	1	0	0
67	Left Hippocampus	1	0	0
68	Right Hippocampus	0.043	0.936	0.021
69	Left Hippocampus	1	0	0
70	Right Hippocampus	0.002	0.998	0
72	Right Hippocampus	0.297	0.702	0.001
74	Cortex	0.165	0.01	0.824
75	Cortex	0.012	0	0.988
76	Cortex	0	0.005	0.995
77	Left Hippocampus	0.88	0.042	0.078
78	Left Hippocampus	0.995	0.005	0
79	Right Hippocampus	0.005	0.995	0
80	Left Hippocampus	0.976	0.018	0.007
81	Left Hippocampus	1	0	0
82	Left Hippocampus	1	0	0
83	Left Hippocampus	0.981	0.007	0.012
84	Left Hippocampus	1	0	0
85	Right Hippocampus	0.001	0.999	0
86	Left Hippocampus	1	0	0
87	Left Hippocampus	1	0	0
88	Left Hippocampus	0.953	0.039	0.008
91	Left Hippocampus	1	0	0
92	Left Hippocampus	0.963	0.035	0.002
93	Left Hippocampus	0.973	0	0.027
94	Right Hippocampus	0.017	0.981	0.002
95	Right Hippocampus	0.005	0.995	0.001
96	Left Hippocampus	0.973	0.027	0
97	Right Hippocampus	0.049	0.95	0.002
99	Cortex	0.003	0	0.997
100	Left Hippocampus	0.944	0.053	0.003
101	Right Hippocampus	0.008	0.992	0
102	Right Hippocampus	0.041	0.955	0.004
103	Right Hippocampus	0	1	0
104	Right Hippocampus	0.003	0.997	0
106	Left Hippocampus	0.525	0.048	0.427
108	Right Hippocampus	0.004	0.995	0
109	Cortex	0.025	0.002	0.973
110	Right Hippocampus	0.263	0.733	0.004
111	Left Hippocampus	1	0	0
112	Left Hippocampus	0.839	0.032	0.129
115	Left Hippocampus	0.994	0.003	0.003
116	Left Hippocampus	1	0	0
117	Left Hippocampus	1	0	0
118	Left Hippocampus	0.999	0	0.001
119	Left Hippocampus	0.507	0.476	0.017
120	Cortex	0.001	0	0.998
121	Right Hippocampus	0.148	0.833	0.019
123	Cortex	0.008	0.006	0.987
124	Left Hippocampus	1	0	0
125	Left Hippocampus	0.998	0.001	0.001
126	Right Hippocampus	0	1	0
127	Cortex	0	0	1
128	Right Hippocampus	0	1	0
129	Cortex	0.056	0.148	0.797
130	Cortex	0	0	1
131	Left Hippocampus	0.995	0.004	0.001
133	Right Hippocampus	0.008	0.987	0.005
135	Right Hippocampus	0.209	0.782	0.009
136	Right Hippocampus	0.047	0.943	0.011
137	Right Hippocampus	0.011	0.988	0.001
138	Left Hippocampus	1	0	0
139	Right Hippocampus	0	1	0
140	Right Hippocampus	0	1	0
141	Left Hippocampus	1	0	0
142	Right Hippocampus	0	1	0
143	Left Hippocampus	1	0	0
145	Left Hippocampus	0.999	0	0
146	Left Hippocampus	1	0	0
147	Left Hippocampus	0.998	0	0.002
148	Left Hippocampus	1	0	0
149	Right Hippocampus	0.014	0.985	0
151	Cortex	0.001	0	0.999
154	Left Hippocampus	0.999	0.001	0
156	Left Hippocampus	0.964	0.033	0.003
157	Cortex	0.333	0.027	0.64
158	Left Hippocampus	1	0	0
159	Left Hippocampus	0.999	0.001	0
160	Right Hippocampus	0.001	0.999	0
161	Left Hippocampus	1	0	0
162	Left Hippocampus	0.963	0	0.037
163	Left Hippocampus	1	0	0
166	Left Hippocampus	0.993	0.003	0.005
167	Right Hippocampus	0.008	0.986	0.006
168	Left Hippocampus	1	0	0
169	Cortex	0.01	0.011	0.979
170	Left Hippocampus	0.986	0.011	0.003
171	Cortex	0.006	0	0.994
172	Right Hippocampus	0.051	0.941	0.008
173	Cortex	0.009	0.012	0.979
175	Cortex	0.011	0	0.989
176	Right Hippocampus	0.001	0.999	0
177	Cortex	0.223	0.03	0.747
178	Right Hippocampus	0.025	0.974	0.001
179	Cortex	0.038	0.01	0.953
180	Left Hippocampus	1	0	0
181	Right Hippocampus	0	0.999	0
182	Left Hippocampus	1	0	0
184	Left Hippocampus	1	0	0
185	Left Hippocampus	0.999	0.001	0
186	Right Hippocampus	0.056	0.942	0.003
187	Left Hippocampus	1	0	0
188	Right Hippocampus	0	1	0
189	Right Hippocampus	0	0.586	0.414
190	Right Hippocampus	0	1	0
191	Left Hippocampus	1	0	0
192	Left Hippocampus	0.89	0.11	0
193	Cortex	0	0	1
194	Left Hippocampus	1	0	0
195	Left Hippocampus	0.997	0.003	0
196	Right Hippocampus	0	0.999	0
197	Left Hippocampus	1	0	0
198	Left Hippocampus	0.988	0.008	0.004
199	Right Hippocampus	0	1	0
200	Right Hippocampus	0	1	0
201	Right Hippocampus	0	0.999	0
203	Cortex	0.404	0.023	0.573
204	Cortex	0.281	0	0.719
205	Left Hippocampus	1	0	0
206	Right Hippocampus	0.024	0.945	0.03
207	Cortex	0	0.017	0.983
208	Left Hippocampus	0.994	0.006	0
209	Left Hippocampus	0.842	0.024	0.134
210	Cortex	0	0	1
211	Right Hippocampus	0.296	0.644	0.059
212	Right Hippocampus	0.011	0.989	0
215	Left Hippocampus	0.875	0.125	0
216	Left Hippocampus	0.994	0.006	0
217	Left Hippocampus	1	0	0
219	Left Hippocampus	0.999	0	0.001
220	Right Hippocampus	0.003	0.997	0
221	Cortex	0	0	1
222	Right Hippocampus	0.017	0.983	0
223	Right Hippocampus	0	1	0
224	Left Hippocampus	1	0	0
227	Left Hippocampus	0.52	0.48	0
228	Right Hippocampus	0.036	0.964	0
230	Right Hippocampus	0	1	0
231	Right Hippocampus	0.003	0.985	0.012
232	Left Hippocampus	0.992	0.007	0
233	Left Hippocampus	1	0	0
234	Left Hippocampus	1	0	0
235	Left Hippocampus	0.998	0.002	0
236	Right Hippocampus	0.037	0.963	0
239	Left Hippocampus	1	0	0
240	Right Hippocampus	0	1	0
241	Left Hippocampus	0.977	0.023	0
242	Right Hippocampus	0	1	0
244	Left Hippocampus	0.999	0.001	0
245	Left Hippocampus	1	0	0
246	Left Hippocampus	0.999	0.001	0
249	Cortex	0.227	0.016	0.756
250	Right Hippocampus	0	1	0
251	Cortex	0.007	0.004	0.989
253	Cortex	0.002	0	0.998
254	Right Hippocampus	0	1	0
255	Left Hippocampus	0.997	0.003	0
256	Right Hippocampus	0	1	0
257	Left Hippocampus	1	0	0
258	Right Hippocampus	0.009	0.991	0
260	Left Hippocampus	1	0	0
261	Left Hippocampus	1	0	0
262	Right Hippocampus	0.001	0.999	0
263	Right Hippocampus	0.002	0.998	0
264	Left Hippocampus	1	0	0
265	Right Hippocampus	0	1	0
266	Left Hippocampus	1	0	0
267	Cortex	0.044	0.026	0.93
269	Right Hippocampus	0.263	0.737	0
270	Cortex	0.026	0.013	0.961
271	Right Hippocampus	0	1	0
272	Cortex	0.265	0.015	0.721
273	Cortex	0	0	1
274	Cortex	0	0	1
275	Left Hippocampus	0.999	0.001	0
276	Right Hippocampus	0	1	0
277	Right Hippocampus	0.2	0.799	0.001
278	Right Hippocampus	0.061	0.797	0.142
279	Left Hippocampus	0.999	0.001	0
282	Left Hippocampus	1	0	0
283	Left Hippocampus	0.996	0.003	0.001
284	Right Hippocampus	0.009	0.99	0.001
285	Right Hippocampus	0.063	0.92	0.017
286	Left Hippocampus	0.995	0.005	0
287	Left Hippocampus	0.999	0.001	0
289	Right Hippocampus	0.006	0.992	0.002
290	Left Hippocampus	0.998	0.002	0
292	Right Hippocampus	0.001	0.999	0
293	Left Hippocampus	0.999	0	0
295	Left Hippocampus	0.999	0.001	0

## Sheet: figure1f-g
Stage	Mean_of_cortical_regions	L_hippocampus	R_hippocampus
3	-0.9	4.7	-0.3
3	-0.3	3.6	0.2
3	-0.3	4.4	-1.5
4	1.1	4.6	0.5
6	-0.3	3.5	-2
6	-0.1	4.4	0.3
5	-0.5	4.3	-1
1	-0.3	1.7	-0.4
4	0.5	3.8	0.3
5	-0.8	3.7	0.3
1	0	1	0.3
4	0.4	2.8	-0.7
1	-1.6	2.9	-0.8
5	0.4	4.6	-0.9
3	0.2	4.7	-0.5
2	-0.5	3.5	-1.7
10	0.7	4.2	0.9
5	-0.8	5.4	0.1
2	0	2.9	0.4
2	-1.4	4	-1.9
1	-2.1	2.6	2
2	-1.2	3.5	-0.7
3	0.3	4.4	-0.2
1	-1.7	3.6	-2.1
5	-0.3	1.7	-0.4
2	-1.2	3	0.3
4	0.2	5	0.8
2	-0.6	2.5	-0.2
9	0.1	6.2	1.1
4	0.3	5.1	0.9
4	0.7	5.9	0.5
3	0.2	2.7	1.8
1	-0.1	1.8	0.3
3	0.8	6.5	1.1
11	0.8	6.7	-0.1
2	-0.9	2.5	-2.7
1	-1.2	1.7	0
1	-0.4	2.2	-1.1
2	-0.4	3.4	0
8	0.4	5.5	-0.6
4	-0.1	5.8	-2.4
5	-1.1	5.3	1.3
2	-2.1	3.6	-0.2
3	-0.6	3.8	0
2	0.2	3.1	-0.1
1	-1	2.9	-0.7
3	-1.1	4	0
2	-1.1	3.3	0.3
3	-0.6	4.2	-0.5
1	-1.3	2.8	0.1
4	0.1	4.7	0.4
33	1.9	6.2	-0.4
6	0.6	6.7	-2.6
4	-0.4	3.4	-0.7
3	-0.8	5.4	-0.9
4	0.2	4	-0.2
4	0	3.5	-1
2	0	2.4	-1.4
4	0.7	3.5	0.9
2	-1.4	4	0.4
2	-1.2	4.3	0.1
4	0.1	3.7	0.7
16	1	5.6	-0.3
10	0.6	5.7	2.1
7	-1.1	7.2	1.2
3	0.6	3.4	-0.5
10	0.6	4.1	1.3
8	-0.2	2.4	-0.2
5	-0.4	5.4	0.8
4	0.3	4.7	-4.4
14	0.8	5	-0.1
3	-0.1	6.7	0.3
3	-0.4	3.8	1.3
2	-1.1	4	-1.4
3	-0.5	3.9	0
20	1.2	6.9	-0.1
8	0.5	4	1.1
10	0.7	7.5	-0.1
5	-0.9	3.7	-0.1
3	0.6	4.6	1.2
2	0.4	1.6	-0.4
2	-1.3	3.7	-1
1	-1.2	3	-1.4
2	-0.7	3.8	-2
3	-0.1	5.1	1
7	0.6	0.4	1.4
1	0	-1.9	2.9
4	1	-0.2	4.2
2	-1.7	0.1	3.7
2	-0.8	0.6	4
3	0.3	1.6	4.1
6	0.7	0.7	5.4
3	0.1	-0.2	5.2
3	0.5	-0.3	3.8
27	1.6	0.4	3.4
3	0.4	0.6	2.5
7	0.5	0.9	0.9
4	0.3	-0.7	2.4
5	-0.3	1.1	4.2
22	1.4	2.5	4.7
19	1.3	1.2	2.5
3	0.1	0.3	4.6
5	0.8	0.7	4.7
2	-1.1	-1.3	4.1
18	1.1	0.8	3.5
5	-0.3	0.5	5.9
22	1.3	1.8	2.2
23	1.3	0.7	7.5
5	-0.2	0.2	5.4
3	-0.8	0.3	6.8
2	-0.4	-1.6	4.6
1	0.1	-1.9	1.8
2	-1.4	-0.6	4.1
1	-1.2	-3	3
3	-0.9	-0.7	4.1
12	0.5	3.5	7.3
3	0.5	0.9	2.4
3	0.6	0.9	5
5	0.2	1.4	4
3	-0.4	0.3	4.7
1	-1.1	-1	2.9
3	-1	1.6	5.9
1	-1.9	-1.5	3.3
6	0.7	-0.3	3.1
4	-1.2	2	3.3
1	-1.7	-0.1	3.6
20	1.3	3.4	1
3	-1.1	0.2	5.1
1	0.3	0.1	2.3
2	-0.1	-0.5	2.8
13	0.9	1.4	3.5
14	0.9	1.1	4.6
18	1.1	0.1	4.6
1	-0.3	1.6	1.4
19	1	1.3	8
2	0.1	-1.5	3.6
2	-0.9	-0.5	4.2
3	-1	-1.2	4.7
27	1.6	1.8	5.4
7	0.2	0.9	5.3
3	-0.5	0.1	4
3	-0.9	1.2	4.7
3	0.6	-0.8	4
5	-0.2	1.8	5.2
2	-0.9	0.2	4.3
1	-1.6	-0.8	3.2
7	0.6	1.2	4.2
3	0	0.2	3.8
5	0.3	-0.4	3.7
16	1.2	1.3	4.9
12	0.6	1.9	4.5
4	-0.1	-0.9	2.3
3	-0.5	-1	4.7
1	-1	-1.3	3.6
4	-0.1	1	3.8
30	1.7	1.7	4.4
3	-0.2	-1.3	5
10	0.3	6.3	5.6
4	-0.1	1.4	4.4
3	-0.1	-0.3	5.7
1	-2.7	1	3.5
3	-0.2	-0.4	4.2
3	-0.7	2.1	4.3
6	0.6	0.8	4.1
2	-0.6	-1.4	2.4
3	-0.2	0.6	4.6
2	-0.6	0.3	3.5
8	0.7	1.5	1.8
2	-0.4	2.4	2.9
2	-1.6	-0.1	3.8
6	0.4	-0.1	3.5
12	0.8	1.3	4.3
5	0.4	0.7	4.9
10	0.2	5.9	4.4
31	1.7	5	4.8
3	0.1	1.6	5.5
6	0.4	-1.1	4.8
10	0.6	1.3	3.8
5	0	0	4
5	-0.2	1.7	2.5
2	-0.8	-1.2	5.2
5	-0.3	0.3	4.1
3	-0.2	-0.1	4.1
7	0.1	1.5	3.2
11	0.5	2	3.8
5	-0.4	1.5	4.1
3	-1.5	-0.8	5.1
6	0.4	0.2	4.7
5	-0.1	0.9	5.8
2	-3	0.6	5.5
3	-0.7	1.1	4.2
4	-0.7	-1.9	5.1
2	-0.3	-0.3	3.4
14	1	5.3	3.5
3	-0.7	0.9	4
22	1.2	1.8	3.5
6	0.4	0.7	3.1
10	0.6	2.8	3.5
1	0.2	-1.7	-2
20	1.9	-2.5	-1.3
14	1.2	0	-0.5
20	1.7	1.5	1.4
7	0.8	0.3	-1.5
6	0.9	-2.6	-2.5
7	0.9	-1.1	-1.6
5	0.5	2.1	0.4
20	1.8	2.4	0.4
3	0.5	-1.7	1.3
11	1.1	-0.4	1
12	1.3	4.3	-1.2
10	1	1.5	0.7
9	0.9	0.4	1.3
7	0.9	-0.3	0.1
6	0.7	-0.7	-0.9
11	1.3	-1.6	-1.6
6	0.8	1.1	0.2
22	1.9	1	-1.3
10	1	-3	0.4
3	0.6	-1	1.3
6	0.7	-0.1	-0.8
10	1	0	1.1
28	1.7	3.3	0.3
12	1.1	0.7	1.3
3	0.5	-0.2	1.1
3	0.4	-1.4	-0.5
27	2.1	1.1	0
3	0.4	-0.8	1.3
12	1.1	0.9	2.1
12	1.2	4.3	-0.5
23	2.1	-1.5	-0.4
15	1.5	-1.4	-1.7
2	0.5	-1.1	1.6
5	0.6	-0.2	-0.2
9	1	0.8	1.2
3	0.5	-0.8	-0.7
4	0.6	0.1	0.2
31	1.8	4.5	1.7
38	2.7	2.1	0.4
14	1.4	-1.7	-0.8
