# Supplementary material for: Identification of four biotypes in temporal lobe epilepsy via machine learning on brain images
Source: Nat Commun. 2024 Mar 12;15:2221. doi: 10.1038/s41467-024-46629-6 (PMC10933450; doi:10.1038/s41467-024-46629-6)
Supplement: Supplementary file 4 — Source data [file 41467_2024_46629_MOESM4_ESM.zip › Source data/figure2.xlsx]

## Sheet: Sheet1
Region	Subtype1		Subtype2		Subtype3		Subtype4
	Mean	STD	Mean	STD	Mean	STD	Mean	STD
Right_bankssts	-0.424012	1.06066	0.0977965	1.3021	0.920683	0.861449	-0.658667	1.03253
Right_caudalanteriorcingulate	-0.477435	1.02357	-0.510611	1.18936	0.552659	0.701308	-0.837474	1.03183
Right_caudalmiddlefrontal	-0.385553	1.0955	0.0905044	1.16228	1.45346	0.847837	-0.814333	0.977313
Right_cuneus	-0.637776	0.974814	-0.191717	1.12353	0.706732	0.911377	-0.761123	1.04725
Right_entorhinal	0.147929	1.2317	0.744133	1.28678	0.874073	1.27431	-0.235491	1.19614
Right_fusiform	-0.721059	0.924112	-0.220195	1.25009	0.968244	0.770138	-0.998684	0.910194
Right_inferiorparietal	-0.502518	0.889943	0.0616637	1.12848	1.20976	0.734519	-1.02518	1.07894
Right_inferiortemporal	-0.513012	0.809755	0.0294248	1.01712	1.0332	0.70676	-0.646649	0.911632
Right_isthmuscingulate	-0.370894	0.830405	-0.130186	1.0662	0.711268	0.759094	-0.661596	0.873007
Right_lateraloccipital	-0.448165	0.883895	-0.0342478	1.16271	0.984537	0.744506	-0.947175	1.03307
Right_lateralorbitofrontal	-0.422024	0.906224	-0.345982	1.08241	0.857	0.862916	-0.769526	0.979525
Right_lingual	-0.5438	0.767883	-0.179248	1.12971	0.760463	0.819441	-0.698246	0.97641
Right_medialorbitofrontal	-0.507188	0.86932	-0.329106	1.06854	0.758268	0.648558	-0.747088	0.819475
Right_middletemporal	-0.553812	0.892424	0.115053	1.15525	0.966463	0.777278	-0.736193	0.988783
Right_parahippocampal	-0.504412	1.13703	-0.152115	1.19479	0.506439	1.15938	-0.587439	1.11174
Right_paracentral	-0.362212	0.859194	0.0801327	1.05295	1.08834	0.679695	-0.903474	0.891788
Right_parsopercularis	-0.344506	0.928541	-0.095823	1.0566	1.09454	0.658452	-0.674158	0.878141
Right_parsorbitalis	-0.197741	0.973519	-0.0438407	1.06785	1.26429	0.832794	-0.405754	1.04617
Right_parstriangularis	-0.278929	0.909746	-0.105292	1.10943	1.25522	0.644735	-0.730491	0.923231
Right_pericalcarine	-0.705259	1.00979	-0.496053	1.00424	0.637732	0.638346	-0.98193	1.21342
Right_postcentral	-0.469424	1.00993	-0.0826903	1.20768	1.0719	0.885665	-0.907333	0.970181
Right_posteriorcingulate	-0.532718	0.865128	-0.279248	1.12447	0.863902	0.794375	-0.87193	1.03651
Right_precentral	-0.253129	0.892401	0.129283	1.07706	1.13883	0.60793	-0.685175	0.763081
Right_precuneus	-0.598176	1.07661	0.0159558	1.2147	1.23085	0.852186	-1.03618	0.98003
Right_rostralanteriorcingulate	-0.549341	0.883889	-0.483434	1.16956	0.863415	0.743227	-0.756123	0.96714
Right_rostralmiddlefrontal	-0.498094	0.921168	-0.263575	1.04209	1.12678	0.564082	-0.810579	1.0289
Right_superiorfrontal	-0.598412	1.01485	-0.148717	1.07002	1.27885	0.573977	-0.903228	0.956296
Right_superiorparietal	-0.514624	1.05922	0.0720088	1.23476	1.16588	0.765145	-1.06689	1.10129
Right_superiortemporal	-0.583788	1.0338	0.128858	1.1604	1.02771	0.896395	-0.981368	0.873566
Right_supramarginal	-0.440894	0.930995	0.0728319	1.13908	1.09639	0.789973	-0.874561	0.9478
Right_frontalpole	-0.540647	0.851077	-0.339018	1.157	0.913195	0.874211	-0.618965	0.86978
Right_temporalpole	-0.194412	0.969174	0.402628	1.01582	0.712171	0.754986	-0.574228	1.0746
Right_transversetemporal	-0.263706	0.96687	-0.0711947	0.976451	0.750707	0.702209	-0.369544	0.919242
Right_insula	-0.623365	0.953045	-0.134646	1.1831	0.961902	0.843576	-0.826649	1.03005
Left_bankssts	-0.160318	1.00366	-0.196938	1.07412	0.889585	0.85331	-0.905035	0.964499
Left_caudalanteriorcingulate	-0.435835	0.988316	-0.456265	1.15357	0.535902	0.864095	-0.751982	0.912345
Left_caudalmiddlefrontal	-0.181094	0.967993	0.00661947	1.1616	1.33232	0.698547	-0.77193	0.939538
Left_cuneus	-0.509153	1.00881	-0.317336	1.00814	0.680488	0.893435	-0.805211	1.00683
Left_entorhinal	0.300106	1.11803	0.0614336	0.993241	0.621439	1.1268	-0.213175	1.07327
Left_fusiform	-0.226541	1.05514	-0.308027	1.229	0.994732	0.820833	-0.835684	0.865409
Left_inferiorparietal	-0.247776	0.970285	-0.109602	1.30238	1.2208	0.771892	-1.01726	1.13719
Left_inferiortemporal	-0.319118	0.784804	-0.359487	1.14465	0.861293	0.69776	-0.777667	1.00848
Left_isthmuscingulate	-0.461741	0.941011	-0.323611	1.09857	0.700512	0.704284	-0.622351	0.889559
Left_lateraloccipital	-0.3936	0.935672	-0.225823	1.26571	0.977073	0.876095	-0.914035	0.968956
Left_lateralorbitofrontal	-0.352024	0.792046	-0.351894	1.07401	0.844829	0.740598	-0.667368	0.968629
Left_lingual	-0.526906	0.939944	-0.484248	1.20143	0.518561	0.839041	-0.802544	0.996691
Left_medialorbitofrontal	-0.387718	0.855085	-0.309248	1.18226	0.959756	0.679327	-0.730614	0.944282
Left_middletemporal	-0.132965	0.98329	-0.161221	1.12124	1.08329	0.782107	-0.748123	0.888472
Left_parahippocampal	-0.205565	1.19852	-0.139186	1.11369	0.568756	1.16806	-0.513088	1.13032
Left_paracentral	-0.0123529	1.05481	0.118752	1.13946	1.20615	0.76333	-0.718947	0.84283
Left_parsopercularis	-0.322776	0.936327	-0.0920531	1.14474	1.2111	0.743873	-0.673895	0.7944
Left_parsorbitalis	-0.317259	0.969101	-0.301885	1.18016	1.1592	0.819977	-0.800632	1.14824
Left_parstriangularis	-0.312659	0.859836	-0.193177	1.07835	1.03437	0.717937	-0.83393	1.05982
Left_pericalcarine	-0.788953	1.01217	-0.660761	1.14124	0.614902	1.01924	-0.966246	1.29234
Left_postcentral	-0.343506	0.955418	-0.160558	1.09778	1.06454	0.796669	-0.876561	0.999797
Left_posteriorcingulate	-0.491965	0.839991	-0.416133	1.20565	0.81461	0.709489	-0.783965	0.884921
Left_precentral	-0.195941	1.02059	0.0692566	1.08075	1.24041	0.684611	-0.72586	0.888223
Left_precuneus	-0.148588	0.977956	-0.000823009	1.05223	1.11866	0.777977	-0.794053	0.910629
Left_rostralanteriorcingulate	-0.510282	1.03799	-0.320301	1.01071	0.979024	0.843047	-0.805579	1.00884
Left_rostralmiddlefrontal	-0.411059	0.863883	-0.314319	1.03357	1.07707	0.585966	-0.784421	0.901323
Left_superiorfrontal	-0.395212	0.963974	-0.23431	1.09309	1.24344	0.550563	-0.843702	0.906718
Left_superiorparietal	-0.140353	1.08787	0.00238938	1.19706	1.1531	0.854804	-1.02428	1.15833
Left_superiortemporal	-0.0235647	1.20453	-0.183566	1.25859	1.15824	0.858785	-0.974175	0.918837
Left_supramarginal	-0.166153	1.00654	0.00254867	1.18044	1.42549	0.807977	-0.898158	1.0217
Left_frontalpole	-0.336859	0.785985	-0.206292	1.15552	0.89461	0.792657	-0.608684	1.13354
Left_temporalpole	0.0567412	1.03849	0.087115	1.04636	0.826024	0.976657	-0.538544	1.10519
Left_transversetemporal	-0.319153	1.08426	-0.142938	1.00731	0.809463	1.01468	-0.977211	1.16633
Left_insula	-0.5768	0.980047	-0.327602	1.02964	0.688073	0.878215	-0.867368	0.964954
Left_Accumbens_area	-0.224882	1.14729	-0.23285	1.17929	-0.525683	1.26842	-0.677211	1.06424
Left_Amygdala	0.588447	1.50194	-0.326708	1.33272	-0.693732	1.27094	-1.44644	1.41871
Left_Caudate	0.201988	1.01075	-0.015708	1.07134	-0.00687805	0.946669	-0.0641404	0.844274
Left_Hippocampus	4.0928	1.38528	0.609027	1.52086	0.160854	1.82378	-0.766544	1.37728
Left_Pallidum	0.382188	0.897325	0.234044	1.14897	0.09	0.979888	-0.160895	0.884677
Left_Putamen	0.138435	1.00957	-0.0292743	1.06007	-0.155317	0.988722	-0.406193	0.947715
Left_Thalamus	1.64916	1.55479	0.696646	1.14895	0.335098	0.998838	-0.0794211	0.953535
Right_Accumbens_area	-0.368894	0.947234	-0.0388673	1.16354	-0.52978	0.949929	-0.713404	1.04023
Right_Amygdala	-0.450906	0.98707	0.539035	1.0057	-0.639756	1.01928	-1.32504	1.34005
Right_Caudate	-0.153718	0.895933	0.043177	1.01919	0.0202927	0.981685	-0.241368	0.840105
Right_Hippocampus	-0.188588	1.10518	4.05796	1.23437	0.0213659	1.14964	-0.717544	1.41855
Right_Pallidum	0.284518	0.801354	0.307646	1.03149	0.206	0.936261	-0.322211	0.958157
Right_Putamen	-0.0807882	1.11223	0.308088	1.19362	-0.247488	0.993848	-0.561789	0.88368
Right_Thalamus	0.563176	1.16861	1.72232	1.24533	0.533683	0.840277	0.0974035	0.84031
