# Supplementary material for: Identification of four biotypes in temporal lobe epilepsy via machine learning on brain images
Source: Nat Commun. 2024 Mar 12;15:2221. doi: 10.1038/s41467-024-46629-6 (PMC10933450; doi:10.1038/s41467-024-46629-6)
Supplement: Supplementary file 4 — Source data [file 41467_2024_46629_MOESM4_ESM.zip › Source data/figure3.xlsx]

## Sheet: figure3a
		LHIP	RHIP	Cortex	Normal
	MRI HS rate (%)	0.953	0.929	0.39	0.421

## Sheet: figure3b
		LHIP	RHIP	Cortex	Normal
	Seizure lateralization (left/right)	79/6	8/105	21/20	36/21

## Sheet: figure3c
		LHIP	RHIP	Cortex	Normal
	Age of onset (year)	12.3(7.7)	16(9.7)	20.1(7.0)	18.5(11.4)

## Sheet: figure3d
		LHIP	RHIP	Cortex	Normal
	Illness duration(year)	13.2(9.1)	11.8(8.8)	8.3(6.5)	8.9(7.0)

## Sheet: figure3e
		LHIP	RHIP	Cortex	Normal
	MG follow-up (Effective/ineffective/lost)	2/20/8	5/33/18	3/16/3	11/17/8

## Sheet: figure3f
		LHIP	RHIP	Cortex	Normal
	OG follow-up (Effective/ineffective/lost)	36/16/3	39/15/3	12/7/0	9/11/1
